# Supplementary material for: Automated workflows using Quantitative Colour Pattern Analysis (QCPA): a guide to batch processing and downstream data analysis
Source: Evol Ecol. 2024 Mar 16;38(3):387–97. doi: 10.1007/s10682-024-10291-7 (PMC11208187; doi:10.1007/s10682-024-10291-7)
Supplement: Supplementary file 1 — Supplementary file1 (XLSX 29 KB) [file 10682_2024_10291_MOESM1_ESM.xlsx]

## Sheet: Sheet1
Title of paper	year	n images	multiple ROIs?	background analysis?	acuity?	multiple viewing dist? (n)	n vis systems	Colour map?	LEIA?	CAA/VCA/BSA	RNL filtering	RNL clustering	naïve bayes clustering	particle analysis	total n parameters	no use just mention
Convergence and divergence in lizard colour polymorphisms	2021															1
Plumage patterns: Ecological functions, evolutionary origins, and advances in quantification	2020															1
Chimpanzee (Pan troglodytes) gaze is conspicuous at ecologically-relevant distances	2022	76			1		1
A bee's eye view of remarkable floral colour patterns in the south-west Australian biodiversity hotspot revealed by false colour photography	2021															1
A high-throughput multispectral imaging system for museum specimens	2022															1
Major flower pigments originate different colour signals to pollinators	2021															1
Competition and generalization impede cultural formation in wild jackdaws	2023															1
The giant panda is cryptic	2021	15	2	1	1	10	3	1		15		1		5	20
The paradox of iridescent signals	2021															1
Effects of pairing on color change and central gene expression in lined seahorses	2022															1
Motion: enhancing signals and concealing cues	2021															1
Dangerous visions: a review of visual antipredator strategies in spiders	2022															1
Using Delaunay triangulation to sample whole‐specimen color from digital images	2021															1
Weapons or deterrents? Nudibranch molluscs use distinct ecological modes of chemical defence against predators	2022															1
Camouflage in lichen moths: Field predation experiments and avian vision modelling demonstrate the importance of wing pattern elements and background for …	2022	11			1		1
Rapid body color change provides lizards with facultative crypsis in the eyes of their avian predators	2022	69	3	1	1		1				1
Higher ultraviolet skin reflectance signals submissiveness in the anemonefish, Amphiprion akindynos	2023															1
Using colour pattern edge contrast statistics to predict detection speed and success in triggerfish (Rhinecanthus aculeatus)	2022	36	2	1	1	5	1		1	1	1	1			17
Climate Predicts UV Floral Pattern Size, Anthocyanin Concentration, and Pollen Performance in Clarkia unguiculata	2020															1
Behavioural thresholds of blue tit colour vision and the effect of background chromatic complexity	2021															1
Camouflage accuracy in Sahara–Sahel desert rodents	2020	136	2	1			2	1							1
Presence of the cloud cover and elevation angle of the sun affect measurements of eggshell coloration and patterning obtained from calibrated digital images	2023															1
A songbird can detect the eyes of conspecifics under daylight and artificial nighttime lighting	2022	30			1
Molecular plasticity in animal pigmentation: emerging processes underlying color changes	2020															1
Sexual selection on jumping spider color pattern: investigation with a new quantitative approach	2021	94			1		1			30	1		1		30
Sensory‐based quantification of male colour patterns in Trinidadian guppies reveals no support for parallel phenotypic evolution in multivariate trait space	2020	388			1		1			4					4
Visual signals in the wing display of a tephritid fly deter jumping spider attacks	2022	70			1		1
Backgrounds and the evolution of visual signals	2023															1
More than noise: context-dependent luminance contrast discrimination in a coral reef fish (Rhinecanthus aculeatus)	2020	24	2		1		1
Egg mimicry, not the sight of a common cuckoo, is the cue for parasitic egg rejection	2023															1
Visual background choice and light environment affect male guppy visual contrast	2022															1
Signal detectability and boldness are not the same: the function of defensive coloration in nudibranchs is distance-dependent	2023	226	2	1	1	4	1		2		1				2
Multiple parasitism in an evictor brood parasite: patterns revealed by long-term monitoring, continuous video recording, and genetic analyses	2022	151														1
Colour and motion affect a dune wasp's ability to detect its cryptic spider predators	2021	16	2	1	1		1	1			1
Comparison of digital photography and spectrometry for evaluating colour perception in humans and other trichromatic species	2021															1
Quantitative photography for rapid, reliable measurement of marine macro‐plastic pollution	2023															1
Birds learn to avoid aposematic prey by using the appearance of host plants	2021															1
Effects of anthropogenic noise on cognition, bill color, and growth in the zebra finch (Taeniopygia guttata)	2023	150					1							1	1
A computational neuroscience framework for quantifying warning signals	2023															1
Automatic identification of bird females using egg phenotype	2022															1
Capturing and analyzing pattern diversity: an example using the melanistic spotted patterns of leopard geckos	2021															1
The role of boundary length and adjacent patch contrast in guppy mate choice	2021															1
How to generate and test hypotheses about colour: insights from half a century of guppy research	2023															1
Visual acuity and egg spatial chromatic contrast predict egg rejection behavior of American robins	2020															1
Genetic colour variation visible for predators and conspecifics is concealed from humans in a polymorphic moth	2022															1
Female preference for males with lower pattern contrast follows Weber's law of proportional processing in jumping spiders	2023															1
A comparison of photographic and spectrometric methods to quantify the colours seen by animal eyes	2023															1
Extracting Quantitative Information from Images Taken in the Wild: A Case Study of Two Vicariants of the Ophrys aveyronensis Species Complex	2022															1
Evolution of Plumage Patterns in a Pattern Morphospace: A Phylogenetic Analysis of Melanerpine Woodpeckers	2023															1
Do male panther chameleons use different aspects of color change to settle disputes?	2022															1
A matador-like predator diversion strategy driven by conspicuous coloration in guppies	2020															1
Multiple views on animal coloration: a comment on Postema et al	2023															1
Generalist camouflage can be more successful than microhabitat specialisation in natural environments	2021	44					1							1	1
Camouflage in arid environments: the case of Sahara-Sahel desert rodents	2020															1
Partial masquerading and background matching in two Asian box turtle species (Cuora spp.)	2022															NA
Hiding among colors: background color diversity impedes detection time	2023															1
Habitat geometry rather than visual acuity limits the visibility of a ground‐nesting bird's clutch to terrestrial predators	2023															1
Achromatic plumage variation between and within hybridizing Black‐capped and Mountain chickadees	2021	1240					1			4				2	6
Scorpionfish rapidly change colour in response to their background	2023	378	2	1	1		2				1			1	1
Sphingid caterpillars conspicuous patches do not function as distractive marks or warning against predators	2023	5					1								1
Nest sanitation as an effective defence against brood parasitism	2022															1
Ontogenetic color change in the tail of blue‐tailed skinks (Plestodion elegans)	2023															1
A picture is worth a thousand dollars: a photographic approach to studying colour in anoles	2023															1
Color in motion: Generating 3-dimensional multispectral models to study dynamic visual signals in animals	2022															1
Visual antipredator effects of web flexing in an orb web spider, with special reference to web decorations	2023	14	4	1	1	3	1		2	6	1	1			4
The Eurasian Treecreeper (Certhia familiaris) has an effective camouflage against mammalian but not avian vision in boreal forests	2022															1
Deep learning and sub-band fluorescence imaging-based method for caries and calculus diagnosis embeddable on different smartphones	2023															1
Colour of adult avian integumentary features reveals differences related to in ovo stressors	2023															1
Revisiting old truths: The evolution of male coloration in guppies as a function of predation	2022															1
Ultrastructural analysis of throat dermal tissue and chromatophore components in the threespine stickleback (Gasterosteus aculeatus)	2023															1
Flies improve the salience of iridescent sexual signals by orienting toward the sun	2020															1
Assessing male gelada chest patches: color measurement and physiological mechanisms	2022															1
Qualitative and quantitative methods show stability in patterns of Cepaea nemoralis shell polymorphism in the Pyrenees over five decades	2021															1
Disruptive coloration and behavior facilitate camouflage of blue‐spotted cornetfish against complex coral reef bottoms	2022	3			1	1
Does reproductive mode affect sexually-selected coloration? Evaluating UV–blue spots in parthenogenetic and bisexual lizards of the genus Darevskia	2021															1
Determining factors of flower coloration	2022															1
Recolorize: improved color segmentation of digital images (for people with other things to do)	2022															1
Bill color is dynamic across the breeding season but not condition‐dependent in Atlantic puffins	2023															1
A model of colour appearance based on efficient coding of natural images	2023															1
Automated workflows using Quantitative Colour Pattern Analysis (QCPA): A guide to batch processing and downstream data analysis	2023															1
Ecological basis and genetic architecture of crypsis polymorphism in the desert clicker grasshopper (Ligurotettix coquilletti)	2021															1
Highly defended nudibranchs do not 'escape'to visually diverse background habitats	2022	184		1	1	2	1		24	132	1	1			157
Recording animal-view videos of the natural world	2022															1
Testing background matching and disruptive colouration in a sexually dichromatic grasshopper: a computer detection experiment	2023	51								1	?	?			1
Decontextualized learning for interpretable hierarchical representations of visual patterns	2021															1
CamoEvo: An open access toolbox for artificial camouflage evolution experiments	2022															1
Measuring perceptual distance of organismal color pattern using the features of deep neural networks	2019															1
How visual system configuration can play a role in individual recognition: a visual modeling study	2021	46			1	8
Abdominal Grey Color Variation along an Elevation Gradient in a Lizard	2023															1
How to measure flower ultraviolet reflectance using digital photography	2022															1
Chemical defences indicate distinct colour patterns with reduced variability in aposematic nudibranchs	2023	311			1	2	1		24	132	1	1			157
Multifunctional evolution of palm squirrel coat colour and pattern	2023	718	10		1		2			15	?	?			15
Significance of wing interference patterns as taxonomic characters in Aphidiinae (Hymenoptera: Braconidae)	2021															1
Hoist the colours: silviculture impacts butterfly assemblage colours in the Atlantic Forest	2023	141								2	?	?		2
Heightened condition dependent expression of structural coloration in the faces, but not wings, of male and female flies	2022															1
Fluffy feathers: how neoptile feathers contribute to camouflage in precocial chicks	2020	32		1	?				1		?
Urbanization enhances multiple carotenoid-based signals despite poor body condition in male and female Northern Cardinals	2022	110			1		1							1
Colormesh: A novel method for quantifying variation in complex color patterns	2020															1
